# Supplementary material for: Analysis of super-enhancer using machine learning and its application to medical biology
Source: Brief Bioinform. 2023 Mar 23;24(3):bbad107. doi: 10.1093/bib/bbad107 (PMC10199775; doi:10.1093/bib/bbad107)
Supplement: Supplementary_information_Hamamoto_et_al_021123_bbad107 [file supplementary_information_hamamoto_et_al_021123_bbad107.zip]

Archive with 1 entries (1 files):
- Supplementary_information_Hamamoto_et_al_021123_bbad107.docx
